# Supplementary material for: Population Genetic Structure of a Rare Butterfly in a Fragmented South Florida Ecosystem
Source: Insects. 2023 Mar 27;14(4):321. doi: 10.3390/insects14040321 (PMC10143422; doi:10.3390/insects14040321)
Supplement: Supplementary file 1 [file insects-14-00321-s001.zip]

Archive with 1 entries (1 files):
- insects-2259240-supplementary.pdf
